# Supplementary material for: Circulating miR-223 in Oral Cancer: Its Potential as a Novel Diagnostic Biomarker and Therapeutic Target
Source: PLoS One. 2016 Jul 21;11(7):e0159693. doi: 10.1371/journal.pone.0159693 (PMC4956265; doi:10.1371/journal.pone.0159693)
Supplement: S1 Table — (XLSX) [file pone.0159693.s003.xlsx]

## Sheet: Sheet1
S1 Table Clinical characteristics of 31 patients with GSCC
No.	Age	Gender	Smoking	T	N	M	Stage
*1	82	Male	Yes	2	0	0	Ⅱ
*2	91	Female	No	2	0	0	Ⅱ
*3	60	Female	No	4a	0	0	ⅣA
*4	91	Male	No	2	0	0	Ⅱ
*5	71	Female	Yes	2	0	0	Ⅱ
6	62	Male	No	4b	2b	0	ⅣB
7	83	Male	No	3	0	0	Ⅱ
8	85	Female	No	4a	0	0	ⅣA
9	77	Male	Yes	4a	0	0	ⅣA
10	76	Male	Yes	4a	0	0	ⅣA
11	79	Female	No	2	0	0	Ⅱ
12	72	Female	No	2	0	0	Ⅱ
13	62	Male	Yes	4a	0	0	ⅣA
14	85	Male	Yes	4a	2b	0	ⅣA
15	73	Female	No	2	1	0	Ⅲ
16	78	Female	No	3	2b	0	ⅣA
17	73	Male	Yes	4a	0	0	ⅣA
18	73	Male	Yes	2	0	0	Ⅱ
19	63	Male	Yes	4a	0	0	ⅣA
20	82	Male	Yes	3	0	0	Ⅲ
21	80	Male	Yes	2	2b	0	ⅣA
22	58	Male	Yes	4b	1	0	ⅣA
23	74	Male	Yes	2	0	0	Ⅱ
24	82	Male	Yes	1	0	0	Ⅰ
25	87	Female	No	2	0	0	Ⅱ
26	69	Male	Yes	4a	0	0	ⅣA
27	68	Male	Yes	4a	0	0	ⅣA
28	83	Male	Yes	4a	2c	0	ⅣA
29	83	Female	No	4a	2c	0	ⅣA
30	68	Male	Yes	4a	2b	0	ⅣA
31	78	Female	No	2	0	0	Ⅱ
T: primary tumor; N: regional lymph nodes; M: distant metastasis.
* Patients whose plasma was used for miRNA array profiling.
