# Supplementary material for: Circulating miR-223 in Oral Cancer: Its Potential as a Novel Diagnostic Biomarker and Therapeutic Target
Source: PLoS One. 2016 Jul 21;11(7):e0159693. doi: 10.1371/journal.pone.0159693 (PMC4956265; doi:10.1371/journal.pone.0159693)
Supplement: S2 Table — (XLSX) [file pone.0159693.s004.xlsx]

## Sheet: Sheet1
S2 Table Candidate target genes of miR-223
Gene Symbol	Chromosome	Functions
TLR4	9q33.1	cell immunity
DICER1	14q32.13	RNA interference
NODAL	10q22.1	nodal-related visceral heterotaxy
LYZ	12q15	human lysozyme
APRT	16q24	CpG dinucleotides
IL1B	2q14	activated macrophages
SMAD7	18q21.1	translocates to the cytoplasm
FRAP1	1p36.2	cell cycle arrest and immunosuppression
HSP90B1	12q24.2-q24.3	ATP-metabolizing
ITGAM	16p11.2	stimulated endothelium
OPRM1	6q24-q25	opioid analgesic agents
RUNX1	21q22.3	development of normal hematopoiesis
BBS9	7p14	The actions of parathyroid hormone on bone
PRB1	12p13.2	produces a variety of secreted peptides
GPAM	10q25.2	metabolic pathways
PIK3CA	3q26.3	oncogenic
NLRP3	1q44	apoptosis, inflammation
CD8A	2p12	encodes the CD8 alpha chain
CD4	12p13.31	T-cell activation
RC3H1	1q25.1	mRNA translation
JUN	1p32-p31	regulates gene expression
DGCR8	22q11.2	primary microRNA
CACNA1C	12p13.3	inhibited by dihydropyridine
RHOB	2p24	signaling by GPCR
SCD	10q24.31	synthesis of oleic acid
SLC2A4	17p13	insulin-regulated facilitative glucose transporter
PDLIM5	4q22	scaffold protein
IL10	1q31-q32	immunoregulation, inflammation
KITLG	12q22	hematopoiesis, cell migration
CREB1	2q34	hormonal stimulation
RNASEN	5p13.3	miRNA processing
CACNB1	17q21-q22	modulating G protein inhibition
SARS2	19q13.2	tRNA binding
SOD2	6q25.3	oxidative phosphorylation
IL6	7p21	inflammation, maturation of B cells
LMO2	11p13	hematopoietic development
IL17A	6p12	NF-kappaB and mitogen-activated protein kinases
MYC	8q24.21	cell cycle progression
AKT1	14q32.32	apoptosis
TNF	6p21.3	cell proliferation, differentiation, apoptosis
IRAK2	3p25.3	IL1R stimulation
SLC22A3	6q25.3	organic cation transporters
PTPRC	1q31-q32	cell growth, oncogenic transformation
IRF4	6p25-p23	regulation of interferons
IL17D	13q11	simulates cytokines
BID	22q11.1	cell death regulators
FH	1q42.1	mitochondrion
BCL2	18q21.3	apoptotic death of cells
CCND1	11q13	cell cycle G1/S transition
HMGB1	13q12	cytokine activity
CASP3	4q34	cell apoptosis
CASP4	11q22.2-q22.3	cell apoptosis
HMGA2	12q15	enhanceosome
PROM1	4p15.32	maintaining stem cell
KLF4	9q31	skin squamous cell carcinoma
HSP90AA1	14q32.33	ATPase activity
PRDM1	6q21	NOD-like receptor signaling pathway
FLT3	13q12	cell proliferation and resistance to apoptosis
BCR	22q11.23	Philadelphia-negative chronic myeloid leukemia
ZAP70	2q12	T-cell development
FASN	17q25	hypobetalipoproteinemia
CD36	7q11.2	cell adhesion
STMN1	1p36.11	regulatory signals of the cellular environment
CSF3	17q11.2-q12	lncRNA class, cytokine activity
AICDA	12p13	immunodeficiency with hyper igm type 2
PCNA	20pter-p12	large cell acanthoma
BRCA1	17q21	breast cancer, ovarian cancer
RUNX1T1	8q22	acute myeloid leukemia
FOS	14q24.3	cell proliferation
E2F1	20q11.2	control of cell cycle
BCL6	3q27	diffuse large-cell lymphoma
CSF1	1p13.3	function of macrophages
IGF1R	15q26.3	anti-apoptotic agent
SYNE1	6q25	autosomal recessive cerebellar ataxia type 1
CEBPA	19q13.1	body weight homeostasis
IFNG	12q14	immunoregulatory
FOXO3	6q21	trigger for apoptosis
ELSPBP1	19q13.33	inferior myocardial infarction
MEF2C	5q14.3	myogenesis
CD19	16p11.2	t-cell prolymphocytic leukemia
NOS2A	17q11.2-q12	virilizing ovarian tumor
ARCN1	11q23.3	eukaryotic cell biology
TCF3	19p13.3	lymphopoiesis
ACE2	Xp22	regulation of cardiovascular and renal function
EIF2C2	8q24	RNA interference
NFKB1	4q24	cell growth, tumorigenesis
FBXW7	4q31.3	cell cycle progression
COX8A	11q12-q13	Electron Transport Chain and Metabolic pathways
JAK2	9p24	acute myeloid leukemia
SOX2	3q26.3-q27	GSK3 Signaling and Wnt Signaling Pathway
